# Supplementary material for: Understanding norovirus reporting patterns in England: a mixed model approach
Source: BMC Public Health. 2021 Jun 28;21:1245. doi: 10.1186/s12889-021-11317-3 (PMC8240379; doi:10.1186/s12889-021-11317-3)
Supplement: Supplementary file 3 — Additional file 3. Epidemic and endemic random intercepts by region and age group with confidence intervals. [file 12889_2021_11317_MOESM3_ESM.xls]

## Sheet: Sheet1
	<4 yrs			05-14 yrs			15-24 yrs			25-44 yrs			45-64 yrs			65 + yrs
END	RI	2.5%	97.5%	RI	2.5%	97.5%	RI	2.5%	97.5%	RI	2.5%	97.5%	RI	2.5%	97.5%	RI	2.5%	97.5%
UKC	1.27	0.69	2.31	0.56	0.27	1.17	0.43	0.18	1.04	0.56	0.28	1.13	0.67	0.34	1.35	0.79	0.38	1.66
UKD	0.5	0.28	0.9	0.48	0.26	0.88	0.7	0.35	1.4	0.69	0.38	1.27	0.53	0.27	1.03	0.54	0.27	1.07
UKE	2.93	1.74	4.94	2.76	1.65	4.61	1.89	1.01	3.51	2.17	1.25	3.75	2.54	1.48	4.36	2.88	1.6	5.18
UKF	0.36	0.18	0.72	1.59	0.91	2.77	1.07	0.55	2.09	0.89	0.49	1.6	0.8	0.43	1.5	0.86	0.41	1.79
UKG	0.38	0.21	0.69	0.62	0.34	1.15	0.75	0.35	1.61	0.86	0.48	1.54	0.87	0.48	1.58	0.68	0.34	1.35
UKH	0.53	0.28	0.99	0.81	0.44	1.48	1.06	0.54	2.08	1.1	0.62	1.95	1.51	0.87	2.63	1.48	0.8	2.74
UKI	1.65	0.96	2.85	1.98	1.12	3.48	1.7	0.94	3.08	1.21	0.71	2.08	1.21	0.69	2.14	1.19	0.64	2.23
UKJ	1.51	0.89	2.54	0.44	0.23	0.81	0.72	0.37	1.38	0.53	0.29	0.97	0.52	0.28	0.97	0.53	0.28	1.03
UKK	3	1.68	5.35	1.98	1.15	3.39	1.71	0.9	3.27	2.23	1.3	3.83	1.69	0.95	3	1.48	0.8	2.74
	<4 yrs			05-14 yrs			15-24 yrs			25-44 yrs			45-64 yrs			65 + yrs
EPI	RI	2.5%	97.5%	RI	2.5%	97.5%	RI	2.5%	97.5%	RI	2.5%	97.5%	RI	2.5%	97.5%	RI	2.5%	97.5%
UKC	1.66	1.09	2.55	0.87	0.47	1.63	0.93	0.55	1.58	0.82	0.5	1.35	0.96	0.63	1.46	1.15	0.81	1.64
UKD	0.75	0.51	1.12	0.77	0.43	1.39	1.06	0.65	1.73	1.36	0.91	2.02	1.17	0.84	1.64	0.81	0.62	1.07
UKE	1.15	0.76	1.73	1.03	0.55	1.93	1.08	0.65	1.78	1.27	0.82	1.95	1.06	0.73	1.53	1.1	0.84	1.45
UKF	0.59	0.4	0.87	1.22	0.67	2.22	0.81	0.49	1.35	0.77	0.5	1.19	0.84	0.59	1.17	1.15	0.88	1.49
UKG	0.44	0.29	0.66	0.87	0.49	1.55	1.43	0.92	2.2	0.89	0.58	1.35	1.07	0.78	1.48	1.05	0.81	1.37
UKH	0.8	0.57	1.13	1	0.58	1.72	0.91	0.58	1.44	1.18	0.81	1.71	1.03	0.75	1.43	1.19	0.91	1.55
UKI	1.52	1.06	2.2	2.05	1.15	3.67	1.21	0.74	1.96	1.3	0.85	2	0.97	0.68	1.39	0.84	0.65	1.1
UKJ	0.9	0.6	1.35	0.8	0.46	1.39	0.78	0.48	1.28	0.73	0.47	1.11	0.78	0.55	1.13	0.71	0.52	0.97
UKK	2.49	1.83	3.38	0.83	0.47	1.47	0.95	0.6	1.51	0.94	0.63	1.41	1.2	0.88	1.63	1.13	0.87	1.47
